# Supplementary material for: Modulation of Estrogen Receptor Alpha (ERα) and Tumor Suppressor Gene BRCA1 in Breast Cancer Cells by Bazedoxifene Acetate (BZA)
Source: Cancers (Basel). 2024 Feb 7;16(4):699. doi: 10.3390/cancers16040699 (PMC10886716; doi:10.3390/cancers16040699)
Supplement: Supplementary file 1 [file cancers-16-00699-s001.zip]

Archive with 1 entries (1 files):
- cancers-2701746-supplementary.pdf
